# Supplementary material for: Clinical and Oncological Outcomes Following Percutaneous Cryoablation vs. Partial Nephrectomy for Clinical T1 Renal Tumours: Systematic Review and Meta-Analysis
Source: Cancers (Basel). 2024 Mar 17;16(6):1175. doi: 10.3390/cancers16061175 (PMC10968956; doi:10.3390/cancers16061175)
Supplement: Supplementary file 1 [file cancers-16-01175-s001.zip]

Archive with 6 entries (6 files):
- Supplementary Figure S1.jpg
- Supplementary Figure S2.jpg
- Supplementary Figure S3.jpg
- Supplementary Table S1.pdf
- Supplementary Table S2.pdf
- Supplementary Table S3.pdf
